# Supplementary material for: Effective Singlet Oxygen Sensitizers Based on the Phenazine Skeleton as Efficient Light Absorbers in Dye Photoinitiating Systems for Radical Polymerization of Acrylates
Source: Materials (Basel). 2021 Jun 4;14(11):3085. doi: 10.3390/ma14113085 (PMC8200244; doi:10.3390/ma14113085)
Supplement: Supplementary file 1 [file materials-14-03085-s001.zip]

Archive with 1 entries (1 files):
- materials-1217604-supplementary.pdf
